# Supplementary material for: Body Remains Left by Bird Predators as a Reliable Source for Population Genetic Studies in the Great Capricorn Beetle Cerambyx cerdo, a Veteran Oak Specialist
Source: Insects. 2021 Jun 23;12(7):574. doi: 10.3390/insects12070574 (PMC8303186; doi:10.3390/insects12070574)
Supplement: Supplementary file 1 [file insects-12-00574-s001.zip › S1.xlsx]

## Sheet: GenAlEx
10	56	2	28	28
			fresh	remains
ind	type	CC_01		CC_03		CC_06		CC_07		CC_08		CC_10		CC_11		CC_13		CC_18		CC_20			X	Y
63	fresh	156	156	380	380	140	140	461	461	177	185	400	403	510	510	461	471	358	361	272	272		275640	441880
33	fresh	156	156	380	382	140	140	459	459	187	187	391	403	510	510	481	481	361	361	269	269		280646	434640
32	fresh	156	156	380	382	136	136	459	461	185	185	403	403	510	510	461	481	361	361	269	269		280651	434713
31	fresh	156	156	380	382	136	136	459	464	185	187	391	403	510	510	461	481	358	361	269	269		280654	434719
52	fresh	165	165	380	380	136	144	461	461	187	187	391	403	508	510	461	481	358	361	269	269		286492	432125
45	fresh	156	156	380	382	140	140	459	461	185	187	403	403	506	510	461	481	358	361	269	272		286494	432138
46	fresh	165	165	380	382	136	136	459	461	177	187	403	403	506	508	0	0	361	361	269	269		286494	432142
42	fresh	156	156	380	382	136	136	459	461	185	187	403	403	506	510	477	481	358	358	269	269		286502	432170
40	fresh	156	156	380	382	140	144	459	461	177	187	403	403	506	506	461	481	361	367	269	269		286505	431206
44	fresh	156	156	378	380	136	140	461	461	177	177	403	403	506	510	481	481	358	361	269	269		286505	431206
55	fresh	156	156	380	382	144	144	459	461	187	187	403	403	506	510	461	481	358	361	269	272		286508	431210
36	fresh	156	156	380	382	144	144	461	461	177	187	391	403	504	510	481	481	361	361	269	269		286516	432200
43	fresh	161	161	380	382	136	140	459	461	185	187	391	403	506	510	481	481	358	361	269	269		286519	432235
58	fresh	156	165	380	380	136	144	461	464	177	185	403	403	510	510	0	0	358	361	272	272		286529	431216
47	fresh	156	165	382	382	136	136	461	461	177	187	403	403	506	510	481	481	358	358	269	269		286532	431225
48	fresh	156	156	380	382	136	136	461	461	177	187	403	403	510	510	467	481	358	361	269	272		286571	431284
51	fresh	156	156	380	382	140	140	459	461	187	187	403	403	510	510	461	481	361	361	269	272		286571	431284
50	fresh	156	165	378	380	136	136	459	459	187	187	403	403	506	506	461	467	358	361	269	269		286573	431287
41	fresh	156	156	380	380	136	136	459	461	177	187	403	403	506	508	461	467	358	361	269	269		286609	431727
54	fresh	161	161	378	382	136	136	459	459	187	187	403	403	506	510	481	481	358	361	269	272		286613	431745
37	fresh	156	165	380	380	136	144	461	464	187	187	403	403	506	510	481	481	358	358	269	269		286614	431729
53	fresh	156	156	378	382	136	136	459	464	177	187	403	403	510	510	461	481	358	367	269	272		286616	431789
34	fresh	156	156	380	382	136	140	459	461	177	187	403	403	506	506	481	481	361	367	269	269		286618	431725
39	fresh	156	165	380	380	136	136	461	461	177	187	403	403	506	510	467	477	361	361	269	269		286624	431400
49	fresh	156	156	382	382	136	136	459	461	185	187	403	403	506	510	461	481	361	361	269	269		286635	431418
57	fresh	156	165	380	382	136	136	459	459	187	187	403	403	506	510	461	477	361	361	269	269		286660	431620
56	fresh	156	156	382	382	136	136	459	461	177	187	403	403	510	510	461	481	358	367	269	269		286661	431623
38	fresh	156	156	380	382	136	136	459	461	185	187	403	403	506	508	461	461	358	361	269	269		286761	432710
12	remains	156	161	378	378	144	144	459	459	187	187	400	403	508	510	477	481	361	367	269	272		275651	441889
3	remains	156	156	380	382	146	146	461	461	177	187	403	403	502	506	461	467	358	361	269	269		275882	441672
4	remains	156	165	380	380	136	136	461	461	185	185	403	403	510	510	481	481	358	361	263	269		275883	441673
1	remains	156	156	380	382	144	144	459	459	187	189	403	403	506	506	467	467	361	361	263	269		275884	441673
8	remains	156	156	380	382	140	140	459	461	187	187	403	403	506	510	461	481	358	361	269	272		286493	432106
5	remains	156	156	380	382	144	144	459	459	187	187	403	403	510	510	461	461	358	358	269	269		286519	432197
16	remains	156	156	380	382	136	140	459	461	177	187	403	403	510	510	461	461	358	358	269	269		286610	431745
18	remains	156	156	380	380	146	146	461	464	177	187	403	403	510	510	477	481	361	367	269	269		286610	431746
14	remains	156	156	380	382	136	136	461	461	177	187	403	403	506	510	461	467	361	361	269	269		286624	431657
19	remains	156	156	382	382	136	144	459	459	185	187	403	403	506	506	461	481	361	361	269	272		286624	431657
2	remains	156	156	378	380	136	136	459	461	185	187	391	403	506	510	461	481	358	361	269	269		286634	431829
10	remains	0	0	380	382	136	136	461	464	187	187	403	403	510	510	461	481	361	361	269	269		286634	431829
23	remains	156	156	380	380	136	144	459	459	177	185	403	403	510	510	477	481	361	361	269	272		286649	431636
6	remains	156	156	380	380	136	136	461	461	187	187	403	403	506	510	481	481	361	361	269	269		286761	432022
17	remains	165	165	380	380	144	144	459	459	187	187	391	403	506	510	481	481	361	361	269	269		286775	432085
11	remains	156	165	380	382	136	140	461	464	177	185	403	403	510	510	467	477	361	367	269	269		286778	432775
13	remains	156	156	380	380	136	140	461	464	177	177	403	403	506	510	481	481	361	367	269	269		286778	432774
15	remains	156	156	378	380	144	144	459	459	187	187	403	403	510	510	481	481	358	361	269	269		286778	432774
27	remains	161	161	378	382	146	146	459	461	177	187	403	403	506	506	481	481	358	361	269	269		286786	432779
28	remains	156	165	382	382	0	0	459	464	177	187	391	403	506	510	461	467	361	367	269	269		286786	432779
29	remains	156	156	380	380	136	136	459	459	177	187	403	403	510	510	461	461	352	358	269	269		286786	432779
30	remains	156	156	380	380	136	136	459	459	185	187	403	403	510	510	461	467	358	361	269	269		286786	432779
7	remains	156	165	380	382	136	136	459	461	177	187	403	403	506	510	481	481	358	358	269	269		286808	432763
9	remains	156	156	380	382	136	136	459	461	177	177	403	403	506	510	461	477	361	361	269	269		286811	432764
21	remains	156	161	380	380	136	136	461	464	177	187	403	403	502	510	477	481	361	361	269	272		286860	432779
24	remains	156	156	380	380	136	140	461	461	177	177	403	403	506	506	481	481	361	361	269	269		286945	432661
25	remains	156	165	380	382	136	136	459	461	187	187	391	403	506	506	461	467	352	361	269	269		286945	432661
26	remains	156	156	380	380	140	140	459	461	177	177	403	403	506	506	461	481	358	358	269	269		286954	432688

## Sheet: quality.data
Sample	Marker	Allele	Size	Height	Area	Score	Type	Hetero	Ampl.eff.
10	CC_06	136	136	8.4974	10.2505	6.21661	fresh	0	1.14987
10	CC_20	269	268.7	8.66112	10.3536	6.21661	fresh	0	1.30862
10	CC_10	403	402.7	9.02027	10.8831	6.21661	fresh	0	1.84194
10	CC_08	187	186.4	9.02208	10.9995	6.21661	fresh	0	1.91402
10	CC_11	510	510.2	7.48493	9.56332	5.12812	fresh	0	-0.383731
10	CC_18	361	360.6	8.96008	10.7986	6.21661	fresh	0	1.75509
10	CC_07	461	461	7.59085	9.59076	5.4519	fresh	1	-0.149782
10	CC_07	464	463.8	7.45066	9.45368	5.33898	fresh	1	-0.369608
10	CC_03	380	379.8	7.67601	9.64621	5.48189	fresh	1	-0.0517436
10	CC_03	382	381.8	7.3192	9.25493	5.36691	fresh	1	-0.554437
10	CC_13	461	461.4	7.31189	9.29044	5.15213	fresh	1	-0.640014
10	CC_13	481	480.5	5.66643	7.745	2.06686	fresh	1	-4.0252
11	CC_06	136	136	8.54714	10.2759	6.21661	fresh	1	1.1945
11	CC_06	140	139.6	8.2592	9.99634	6.21661	fresh	1	0.855401
11	CC_20	269	268.7	8.77601	10.4464	6.21661	fresh	0	1.43244
11	CC_10	403	402.6	8.94664	10.8565	6.21661	fresh	0	1.78258
11	CC_08	177	176.7	9.02039	10.7603	6.21661	fresh	1	1.76703
11	CC_08	185	184.7	8.24223	9.95632	6.21661	fresh	1	0.821043
11	CC_11	510	510.1	7.65444	9.78976	5.37805	fresh	0	-0.0265135
11	CC_18	361	360.6	8.21879	10.0167	6.21661	fresh	1	0.844206
11	CC_18	367	366.4	8.18256	10.0355	6.21661	fresh	1	0.834489
11	CC_07	461	461	7.39511	9.44975	5.19296	fresh	1	-0.474514
11	CC_07	464	463.8	7.34407	9.35807	5.27454	fresh	1	-0.521218
11	CC_01	156	155.5	7.39634	9.15757	5.79362	fresh	1	-0.364158
11	CC_01	165	165.1	6.99942	8.73214	5.27249	fresh	1	-1.1059
11	CC_03	380	379.9	7.63192	9.55549	5.49183	fresh	1	-0.128148
11	CC_03	382	381.7	7.23706	9.16806	5.16078	fresh	1	-0.75435
11	CC_13	467	467.2	6.03309	8.04495	3.10459	fresh	1	-3.13008
11	CC_13	477	476.6	6.04501	8.08456	3.03495	fresh	1	-3.13231
12	CC_06	144	143.5	8.51859	10.3478	6.21661	fresh	0	1.22169
12	CC_20	269	268.7	8.09438	9.78841	6.21661	fresh	1	0.632061
12	CC_20	272	271.7	8.133	9.81586	6.21661	fresh	1	0.671406
12	CC_10	400	400.5	8.86064	10.7163	6.21661	fresh	1	1.64671
12	CC_10	403	402.7	8.23403	10.295	6.21661	fresh	1	1.02299
12	CC_08	187	186.4	8.98269	10.78	6.21661	fresh	0	1.75701
12	CC_11	508	508.4	7.374	9.54359	4.6357	fresh	1	-0.696757
12	CC_11	510	510.3	7.06133	9.17988	4.20916	fresh	1	-1.30619
12	CC_18	361	360.6	8.38913	10.1937	6.21661	fresh	1	1.05185
12	CC_18	367	366.4	8.28879	10.1446	6.21661	fresh	1	0.963205
12	CC_07	459	459	7.79359	9.80001	5.81562	fresh	0	0.270937
12	CC_01	156	155.5	7.35308	9.13097	5.7134	fresh	1	-0.44416
12	CC_01	161	161.3	7.52564	9.2458	5.98494	fresh	1	-0.14293
12	CC_03	378	377.5	8.40961	10.3507	6.21661	fresh	0	1.15968
12	CC_13	477	476.7	6.24222	8.36614	3.28466	fresh	1	-2.72533
12	CC_13	481	480.6	5.84354	7.92552	2.70805	fresh	1	-3.50398
13	CC_06	136	136.1	8.40043	10.1047	6.21661	fresh	1	1.00417
13	CC_06	140	139.6	8.12888	9.84225	6.21661	fresh	1	0.685107
13	CC_20	269	268.7	8.4198	10.105	6.21661	fresh	0	1.01565
13	CC_10	403	402.7	8.95286	10.803	6.21661	fresh	0	1.75361
13	CC_08	177	176.8	9.15356	10.9306	6.21661	fresh	0	1.9489
13	CC_11	506	505.5	6.89366	8.98432	4.27249	fresh	1	-1.49329
13	CC_11	510	510.3	6.77079	8.90531	4.0448	fresh	1	-1.72256
13	CC_18	361	360.6	8.09773	9.90479	6.21661	fresh	1	0.705061
13	CC_18	367	366.4	8.04463	9.86157	6.21661	fresh	1	0.647616
13	CC_07	461	461	7.19369	9.19014	4.88507	fresh	1	-0.898434
13	CC_07	464	463.8	7.24423	9.26492	5.11199	fresh	1	-0.71442
13	CC_01	156	155.5	7.80384	9.54202	6.21661	fresh	0	0.311699
13	CC_03	380	379.9	7.94023	9.90279	5.99794	fresh	0	0.506868
13	CC_13	481	480.6	6.20254	8.26153	3.3499	fresh	0	-2.78113
14	CC_06	136	136.2	9.17947	10.9864	6.21661	fresh	0	1.99809
14	CC_20	269	268.8	8.85993	10.5542	6.21661	fresh	0	1.54736
14	CC_10	403	402.7	8.92332	10.9632	6.21661	fresh	0	1.8341
14	CC_08	177	176.9	9.1262	10.9485	6.21661	fresh	1	1.94379
14	CC_08	187	186.8	8.2953	10.0098	6.21661	fresh	1	0.884723
14	CC_11	506	505.4	7.41035	9.50733	4.97328	fresh	1	-0.535778
14	CC_11	510	510.3	7.16935	9.32429	4.57471	fresh	1	-0.97958
14	CC_18	361	360.7	9.15388	11.0211	6.21661	fresh	0	2.0043
14	CC_07	461	461.1	7.6212	9.60454	5.51785	fresh	0	-0.0919963
14	CC_01	156	155.7	8.19451	10.0236	6.21661	fresh	0	0.834213
14	CC_03	380	380	7.86173	9.79613	5.82836	fresh	1	0.314528
14	CC_03	382	381.8	7.47704	9.44518	5.27556	fresh	1	-0.389776
14	CC_13	461	461.5	7.61776	9.61694	5.52386	fresh	1	-0.0835606
14	CC_13	467	467.4	6.32615	8.38183	3.54385	fresh	1	-2.54239
15	CC_06	144	143.6	8.42134	10.2432	6.21661	fresh	0	1.10097
15	CC_20	269	268.7	8.69668	10.4048	6.21661	fresh	0	1.36065
15	CC_10	403	402.8	8.99863	10.9356	6.21661	fresh	0	1.8613
15	CC_08	187	186.7	9.10387	10.9421	6.21661	fresh	0	1.92681
15	CC_11	510	510.3	7.49387	9.64472	5.0733	fresh	0	-0.355097
15	CC_18	358	357.7	8.4076	10.2571	6.21661	fresh	1	1.10141
15	CC_18	361	360.6	8.31947	10.1663	6.21661	fresh	1	0.994394
15	CC_07	459	459	8.10137	10.1196	6.11258	fresh	0	0.788424
15	CC_01	156	155.4	7.31788	9.57956	2.89037	fresh	0	-1.54445
15	CC_03	378	377.4	7.78531	9.73329	5.64933	fresh	1	0.14563
15	CC_03	380	379.6	7.52726	9.50569	5.52943	fresh	1	-0.201739
15	CC_13	481	480.6	6.78219	8.84232	4.10429	fresh	0	-1.72582
16	CC_06	136	135.5	8.40358	10.1365	6.21661	fresh	1	1.02542
16	CC_06	140	139.8	8.41737	10.2007	6.21661	fresh	1	1.0727
16	CC_20	269	268.7	8.96623	10.6983	6.21661	fresh	0	1.69748
16	CC_10	403	402.7	8.8771	10.9062	6.21661	fresh	0	1.77228
16	CC_08	177	176.8	9.16733	10.9915	6.21661	fresh	1	1.99411
16	CC_08	187	186.8	8.35397	10.092	6.21661	fresh	1	0.96923
16	CC_11	510	510.3	7.75105	9.91111	5.40717	fresh	0	0.118033
16	CC_18	358	357.7	9.12739	11.0049	6.21661	fresh	0	1.9789
16	CC_07	459	459.1	7.5353	9.59805	4.64439	fresh	1	-0.564997
16	CC_07	461	461.1	7.5438	9.62377	5.15213	fresh	1	-0.300876
16	CC_01	156	155.5	8.33327	10.2191	6.21661	fresh	0	1.03469
16	CC_03	380	380	7.77275	9.73731	5.55024	fresh	1	0.0932369
16	CC_03	382	381.9	7.37337	9.36828	5.24965	fresh	1	-0.509775
16	CC_13	461	461.4	8.19063	10.2753	6.21661	fresh	0	0.985575
17	CC_06	144	143.5	8.86432	10.6273	6.21661	fresh	0	1.59456
17	CC_20	269	268.7	9.14495	10.8702	6.21661	fresh	0	1.90696
17	CC_10	391	390.3	9.10264	10.9715	6.21661	fresh	1	1.94406
17	CC_10	403	402.8	8.81284	10.6373	6.21661	fresh	1	1.57052
17	CC_08	187	186.4	9.29725	11.1942	6.21661	fresh	0	2.19385
17	CC_11	506	505.4	7.7463	9.83387	5.56107	fresh	1	0.141894
17	CC_11	510	510.3	7.34601	9.4318	4.98498	fresh	1	-0.613909
17	CC_18	361	360	9.41263	11.3023	6.21661	fresh	0	2.32729
17	CC_07	459	458.9	8.98118	10.9646	6.21661	fresh	0	1.86882
17	CC_01	165	165.1	7.50988	9.23132	5.95791	fresh	0	-0.173952
17	CC_03	380	379.8	8.50208	11.6037	6.08245	fresh	0	1.91436
17	CC_13	481	480.5	7.30317	9.3368	4.99856	fresh	0	-0.690449
18	CC_06	146	145.5	6.4892	8.48074	3.93574	fresh	0	-2.19874
18	CC_20	269	268.7	8.66216	10.321	6.21661	fresh	0	1.28929
18	CC_10	403	402.7	9.00737	10.8726	6.21661	fresh	0	1.82795
18	CC_08	177	176.8	9.14538	10.9354	6.21661	fresh	1	1.947
18	CC_08	187	186.8	8.10712	9.77917	6.21661	fresh	1	0.633871
18	CC_11	510	510.2	7.00397	9.11405	4.50424	fresh	0	-1.23845
18	CC_18	361	360.6	8.45319	10.293	6.21661	fresh	1	1.14994
18	CC_18	367	366.4	8.36846	10.2096	6.21661	fresh	1	1.04948
18	CC_07	461	461	7.6004	9.59649	5.48397	fresh	1	-0.125324
18	CC_07	464	463.8	7.6009	9.57623	5.62185	fresh	1	-0.0712868
18	CC_01	156	155.5	8.10198	9.87251	6.21661	fresh	0	0.687846
18	CC_03	380	379.8	8.04815	11.1204	5.47185	fresh	0	1.06106
18	CC_13	477	476.7	6.46147	8.51979	3.7281	fresh	1	-2.29068
18	CC_13	481	480.5	6.07764	8.13124	3.05871	fresh	1	-3.07333
19	CC_06	136	136.2	8.97916	10.7012	6.21661	fresh	1	1.70682
19	CC_06	144	143.6	8.42464	10.2153	6.21661	fresh	1	1.08586
19	CC_20	269	268.8	8.38549	10.0448	6.21661	fresh	1	0.958838
19	CC_20	272	271.8	8.42771	10.0948	6.21661	fresh	1	1.01405
19	CC_10	403	402.7	9.19044	11.3006	6.21661	fresh	0	2.1963
19	CC_08	185	184.8	9.03014	10.7834	6.21661	fresh	1	1.78683
19	CC_08	187	186.8	8.90639	10.5919	6.21661	fresh	1	1.59757
19	CC_11	506	505.5	7.80098	9.87781	5.67675	fresh	0	0.256171
19	CC_18	361	360.1	9.35816	11.2411	6.21661	fresh	0	2.25809
19	CC_07	459	459	8.74321	10.7625	6.21661	fresh	0	1.6062
19	CC_01	156	155.8	8.32748	10.252	6.21661	fresh	0	1.05143
19	CC_03	382	381.8	8.25219	10.4104	5.57973	fresh	0	0.798698
19	CC_13	461	461.4	8.03073	10.015	6.15761	fresh	1	0.704856
19	CC_13	481	480.6	6.65415	8.74417	3.9982	fresh	1	-1.91149
1	CC_06	144	143.5	8.93788	10.7145	6.21661	fresh	0	1.69079
1	CC_20	263	262.7	8.65067	10.2944	6.21661	fresh	1	1.26633
1	CC_20	269	268.7	8.50613	10.161	6.21661	fresh	1	1.10038
1	CC_10	403	402.7	8.91999	10.8477	6.21661	fresh	0	1.76163
1	CC_08	187	186.4	9.22217	11.0875	6.21661	fresh	1	2.0848
1	CC_08	189	188.7	8.57791	10.3886	6.21661	fresh	1	1.28126
1	CC_11	506	505.4	8.05134	10.1677	6.01884	fresh	0	0.743616
1	CC_18	361	360	9.28433	11.1633	6.21661	fresh	0	2.16743
1	CC_07	459	458.9	8.7971	10.8217	6.21661	fresh	0	1.67385
1	CC_01	156	155.5	8.75574	10.5638	6.21661	fresh	0	1.49227
1	CC_03	380	379.8	8.27512	10.3879	6.00586	fresh	1	1.00267
1	CC_03	382	381.8	8.01698	9.94932	6.21661	fresh	1	0.685009
1	CC_13	467	467.2	6.28227	8.26642	3.54385	fresh	0	-2.63851
21	CC_06	136	136.1	5.87774	7.58477	3.60005	fresh	0	-3.2643
21	CC_20	269	268.7	5.45532	7.1293	2.98568	fresh	1	-4.084
21	CC_20	272	271.7	5.10595	6.78672	2.40695	fresh	1	-4.77498
21	CC_10	403	402.8	6.5903	8.4349	4.49536	fresh	0	-1.89927
21	CC_08	177	176.8	5.23111	7.17319	1.77495	fresh	1	-4.76886
21	CC_08	187	186.7	4.81218	6.6995	1.335	fresh	1	-5.51401
21	CC_11	502	501.3	3.43399	5.43808	0.182322	fresh	1	-7.64288
21	CC_11	510	510.3	3.46574	5.56834	0.182322	fresh	1	-7.54479
21	CC_18	361	360.6	6.02102	7.82764	3.67883	fresh	0	-2.99446
21	CC_07	461	461.2	3.49651	5.4848	0.182322	fresh	1	-7.57779
21	CC_07	464	463.8	3.49651	5.54908	0.182322	fresh	1	-7.53855
21	CC_01	156	155.6	4.51086	6.27099	1.38629	fresh	1	-5.92726
21	CC_01	161	161.4	4.89784	6.65157	1.94591	fresh	1	-5.20026
21	CC_03	380	379.9	5.99396	7.90986	3.39115	fresh	0	-3.09803
21	CC_13	477	476.9	3.17805	5.18739	0.0953102	fresh	1	-7.98734
21	CC_13	481	480.7	3.29584	5.29832	0.182322	fresh	1	-7.80901
23	CC_06	136	135.4	7.84031	9.56001	6.21661	fresh	1	0.344017
23	CC_06	144	143.5	7.80344	9.66954	6.21661	fresh	1	0.389304
23	CC_20	269	268.7	7.688	9.39258	6.21661	fresh	1	0.152712
23	CC_20	272	271.7	7.72046	9.42376	6.21661	fresh	1	0.190735
23	CC_10	403	402.8	8.75416	10.6398	6.21661	fresh	0	1.53772
23	CC_08	177	176.8	8.76639	10.4049	6.21661	fresh	1	1.40151
23	CC_08	185	184.8	7.74153	9.40968	6.21661	fresh	1	0.19447
23	CC_11	510	510.3	6.57925	8.74162	3.61362	fresh	0	-2.14126
23	CC_18	361	360.6	8.55872	10.414	6.21661	fresh	0	1.28555
23	CC_07	459	458.9	7.93093	9.96721	5.92319	fresh	0	0.504911
23	CC_01	156	155.6	7.67183	9.45211	6.13621	fresh	0	0.141048
23	CC_03	380	379.7	7.51425	10.7891	3.89995	fresh	0	-0.2072
23	CC_13	477	476.8	6.18621	8.30202	3.19458	fresh	1	-2.84043
23	CC_13	481	480.7	5.73657	7.86211	2.3979	fresh	1	-3.75396
24	CC_06	136	136.1	8.79861	10.4871	6.21661	fresh	1	1.47053
24	CC_06	140	139.7	8.30524	10.066	6.21661	fresh	1	0.924873
24	CC_20	269	268.7	8.93971	10.6273	6.21661	fresh	0	1.63864
24	CC_10	403	402.7	9.08171	10.9895	6.21661	fresh	0	1.9428
24	CC_08	177	176.8	9.25827	11.0812	6.21661	fresh	0	2.10206
24	CC_11	506	505.4	7.05186	9.17368	4.44969	fresh	0	-1.2002
24	CC_18	361	360.5	9.07326	10.9229	6.21661	fresh	0	1.89723
24	CC_07	461	461	8.26411	10.3041	6.21661	fresh	0	1.04616
24	CC_01	156	155.5	7.745	9.55853	6.11633	fresh	0	0.239284
24	CC_03	380	379.9	8.19644	10.1203	6.21661	fresh	0	0.894377
24	CC_13	481	480.6	6.85224	8.95053	4.26127	fresh	0	-1.54352
25	CC_06	136	136.1	8.87543	10.6265	6.21661	fresh	0	1.60056
25	CC_20	269	268.7	8.85195	10.5439	6.21661	fresh	0	1.53638
25	CC_10	391	390.2	8.97853	10.8372	6.21661	fresh	1	1.78947
25	CC_10	403	402.8	8.55641	10.4057	6.21661	fresh	1	1.27914
25	CC_08	187	186.8	9.09437	10.9961	6.21661	fresh	0	1.95421
25	CC_11	506	505.4	8.1191	10.2043	6.01689	fresh	0	0.80466
25	CC_18	352	352	8.79906	10.6406	6.21661	fresh	1	1.56449
25	CC_18	361	360.7	8.63835	10.4518	6.21661	fresh	1	1.35524
25	CC_07	459	459	8.20795	10.1782	6.21661	fresh	1	0.936411
25	CC_07	461	461	7.62852	9.66713	5.35328	fresh	1	-0.128413
25	CC_01	156	155.6	7.67089	9.47861	6.16353	fresh	1	0.169775
25	CC_01	165	165.2	7.30115	9.02437	5.66816	fresh	1	-0.561306
25	CC_03	380	380	8.05801	9.98474	6.06981	fresh	1	0.660255
25	CC_03	382	381.8	7.72533	9.64885	5.88583	fresh	1	0.172395
25	CC_13	461	461.5	7.56372	9.59185	5.52306	fresh	1	-0.130867
25	CC_13	467	467.3	6.23048	8.28728	3.4012	fresh	1	-2.72447
26	CC_06	140	139.7	8.80508	10.535	6.21661	fresh	0	1.50353
26	CC_20	269	268.7	8.69316	10.3579	6.21661	fresh	0	1.32996
26	CC_10	403	402.7	9.0275	10.9122	6.21661	fresh	0	1.86392
26	CC_08	177	176.9	9.19075	10.9889	6.21661	fresh	0	2.00621
26	CC_11	506	505.4	7.42714	9.53452	5.14982	fresh	0	-0.424709
26	CC_18	358	357.7	8.84029	10.6782	6.21661	fresh	0	1.61157
26	CC_07	459	458.9	7.36074	9.31506	5.28574	fresh	1	-0.532353
26	CC_07	461	461	6.93147	8.94677	4.62104	fresh	1	-1.32697
26	CC_01	156	155.6	8.19257	9.95309	6.21661	fresh	0	0.790022
26	CC_03	380	379.8	7.99396	10.0598	5.64368	fresh	0	0.464293
26	CC_13	461	461.3	7.15227	9.16031	4.84182	fresh	1	-0.961606
26	CC_13	481	480.5	5.70711	7.77947	2.32239	fresh	1	-3.85785
27	CC_06	146	145.5	6.6995	8.5637	4.49312	fresh	0	-1.75784
27	CC_20	269	268.8	8.59822	10.2864	6.21661	fresh	0	1.23078
27	CC_10	403	402.8	9.02341	10.8986	6.21661	fresh	0	1.85319
27	CC_08	177	176.8	8.94207	10.7414	6.21661	fresh	1	1.70968
27	CC_08	187	186.8	7.78114	9.48418	6.21661	fresh	1	0.263111
27	CC_11	506	505.4	7.71512	9.83548	5.53141	fresh	0	0.110419
27	CC_18	358	357.8	8.2741	10.0797	6.21661	fresh	1	0.915009
27	CC_18	361	360.8	8.23084	10.0672	6.21661	fresh	1	0.882082
27	CC_07	459	459	7.69074	9.7183	5.70545	fresh	1	0.108073
27	CC_07	461	461.1	7.44425	9.47047	5.3822	fresh	1	-0.342386
27	CC_01	161	161.4	7.11964	8.83521	5.41921	fresh	0	-0.902316
27	CC_03	378	378.2	7.38212	9.32358	5.40133	fresh	1	-0.459224
27	CC_03	382	381.9	7.32383	9.24995	5.43938	fresh	1	-0.520026
27	CC_13	481	480.7	5.76205	7.8536	2.5177	fresh	0	-3.68681
28	CC_20	269	268.7	7.08841	8.757	5.52426	fresh	0	-0.917959
28	CC_10	391	390.2	7.78904	9.61754	6.21661	fresh	1	0.349142
28	CC_10	403	402.7	7.62315	9.46746	6.01347	fresh	1	0.0630963
28	CC_08	177	176.7	6.91075	8.67573	4.91192	fresh	1	-1.36508
28	CC_08	187	186.7	6.09807	7.87702	3.62966	fresh	1	-2.94282
28	CC_11	506	505.5	5.58725	7.86978	1.77495	fresh	1	-4.1353
28	CC_11	510	510.3	5.24175	7.46623	1.45862	fresh	1	-4.73542
28	CC_18	361	360.6	7.15227	9.007	5.33802	fresh	1	-0.817286
28	CC_18	367	366.4	7.31655	9.17347	5.57784	fresh	1	-0.504585
28	CC_07	459	458.9	6.46925	8.47387	3.96651	fresh	1	-2.19985
28	CC_07	464	463.7	6.07304	8.0369	3.30322	fresh	1	-3.01638
28	CC_01	156	155.5	6.61874	8.36521	4.73356	fresh	1	-1.81097
28	CC_01	165	165.1	6.13773	7.8462	3.96081	fresh	1	-2.77966
28	CC_03	382	381.7	7.45761	9.29643	5.63622	fresh	0	-0.319023
28	CC_13	461	461.4	3.58352	5.80513	0.182322	fresh	1	-7.33135
28	CC_13	467	467	2.56495	4.38203	0.0953102	fresh	1	-8.83761
29	CC_06	136	136.1	8.16394	9.85938	6.21661	fresh	0	0.716072
29	CC_20	269	268.7	7.62217	9.30319	6.21661	fresh	0	0.0596439
29	CC_10	403	402.8	7.90249	9.73548	6.21661	fresh	0	0.487502
29	CC_08	177	176.7	8.00202	9.82244	6.21661	fresh	1	0.598809
29	CC_08	187	186.6	6.86589	8.78859	4.70048	fresh	1	-1.4238
29	CC_11	510	510.3	5.52146	7.63675	2.12823	fresh	0	-4.14666
29	CC_18	352	352	7.79523	9.60912	6.21661	fresh	1	0.347625
29	CC_18	358	357.8	7.56008	9.40013	5.94568	fresh	1	-0.0473988
29	CC_07	459	459	7.39142	9.35876	5.4359	fresh	0	-0.415735
29	CC_01	156	155.5	6.66696	8.41737	4.78164	fresh	0	-1.72786
29	CC_03	380	380	7.34472	9.21999	5.4943	fresh	0	-0.499763
29	CC_13	461	461.5	6.99302	9.02485	4.76899	fresh	0	-1.17237
2	CC_06	136	136.1	8.56617	10.3324	6.21661	fresh	0	1.2401
2	CC_20	269	268.7	8.72956	10.409	6.21661	fresh	0	1.38245
2	CC_10	391	390.1	8.69165	10.5034	6.21661	fresh	1	1.41788
2	CC_10	403	402.7	8.21663	10.0805	6.21661	fresh	1	0.881901
2	CC_08	185	184.7	8.83259	10.5576	6.21661	fresh	1	1.53341
2	CC_08	187	186.7	8.69333	10.4462	6.21661	fresh	1	1.38394
2	CC_11	506	505.3	7.22839	9.32036	4.72827	fresh	1	-0.87382
2	CC_11	510	510.2	6.97448	9.05146	4.3281	fresh	1	-1.37836
2	CC_18	358	357.6	8.39909	10.2348	6.21661	fresh	1	1.0828
2	CC_18	361	360.6	8.36147	10.1635	6.21661	fresh	1	1.01725
2	CC_07	459	458.9	8.00336	9.99474	6.11169	fresh	1	0.65447
2	CC_07	461	461.2	7.19369	9.62562	3.71357	fresh	1	-1.19428
2	CC_01	156	155.5	8.18535	9.95294	6.21661	fresh	0	0.785712
2	CC_03	378	377.9	7.72798	9.72645	5.3627	fresh	1	-0.0295062
2	CC_03	380	380	7.41578	9.36229	5.33802	fresh	1	-0.446262
2	CC_13	461	461.3	7.41216	9.45172	5.28726	fresh	1	-0.418126
2	CC_13	481	480.4	6.04737	8.10712	2.8792	fresh	1	-3.19183
30	CC_06	136	136.2	9.00541	10.7302	6.21661	fresh	0	1.73987
30	CC_20	269	268.7	8.4974	10.2041	6.21661	fresh	0	1.12157
30	CC_10	403	402.7	9.01748	10.922	6.21661	fresh	0	1.86404
30	CC_08	185	184.8	8.60006	10.3135	6.21661	fresh	1	1.24842
30	CC_08	187	186.8	8.48982	10.2145	6.21661	fresh	1	1.12348
30	CC_11	510	510.2	7.69348	9.78909	5.44112	fresh	0	0.0261493
30	CC_18	358	357.7	8.29879	10.1221	6.21661	fresh	1	0.955353
30	CC_18	361	360.7	8.17273	10.0229	6.21661	fresh	1	0.821014
30	CC_07	459	458.9	8.13564	10.1143	6.21661	fresh	0	0.855116
30	CC_01	156	155.6	7.94201	9.69036	6.21661	fresh	0	0.483072
30	CC_03	380	380	8.07059	9.98461	6.21661	fresh	0	0.737912
30	CC_13	461	461.4	7.46221	9.5045	5.36176	fresh	1	-0.320902
30	CC_13	467	467.2	6.04025	8.07122	3.054	fresh	1	-3.1341
31	CC_06	136	135.5	7.76769	9.51399	6.21661	remains	0	0.273444
31	CC_20	269	268.7	8.30474	10.0325	6.21661	remains	0	0.904139
31	CC_10	391	390.3	8.06621	9.95218	6.21661	remains	1	0.715553
31	CC_10	403	402.9	7.84776	9.74689	6.20233	remains	1	0.455612
31	CC_08	185	184.8	8.13973	9.9169	6.21661	remains	1	0.737023
31	CC_08	187	186.7	7.99867	9.80278	6.21661	remains	1	0.584848
31	CC_11	510	510.3	6.65286	8.76358	3.68638	remains	0	-2.0499
31	CC_18	358	357.8	8.00703	9.8503	6.21661	remains	1	0.618745
31	CC_18	361	360.8	8.05038	9.91764	6.21661	remains	1	0.68521
31	CC_07	459	459.2	7.01212	9.08342	3.90399	remains	1	-1.54018
31	CC_07	464	463.9	7.28551	9.32287	5.0733	remains	1	-0.673454
31	CC_01	156	155.6	7.41578	9.22168	5.75321	remains	0	-0.333032
31	CC_03	380	380	7.35052	9.27893	5.12812	remains	1	-0.635958
31	CC_03	382	381.9	7.05012	9.01323	4.86214	remains	1	-1.1014
31	CC_13	461	461.5	7.34019	9.39133	5.16364	remains	1	-0.556359
31	CC_13	481	480.5	5.53339	7.68294	1.82455	remains	1	-4.25708
32	CC_06	136	135.4	7.10332	8.81344	5.48935	remains	0	-0.891518
32	CC_20	269	268.7	7.42297	9.1458	5.91997	remains	0	-0.295185
32	CC_10	403	402.8	7.78156	9.65079	6.18929	remains	0	0.351963
32	CC_08	185	184.8	8.01797	9.67105	6.21661	remains	0	0.515721
32	CC_11	510	510.3	5.73657	7.83795	2.26176	remains	0	-3.83398
32	CC_18	361	360.7	7.61628	9.48121	5.94017	remains	0	0.0323254
32	CC_07	459	459.1	6.1334	8.06306	2.95491	remains	1	-3.1321
32	CC_07	461	461.2	6.31355	8.38663	3.28091	remains	1	-2.6729
32	CC_01	156	155.6	6.63332	8.44806	4.65205	remains	0	-1.79094
32	CC_03	380	380.2	6.4677	8.46358	3.74715	remains	1	-2.31221
32	CC_03	382	382	6.07993	8.01334	3.3569	remains	1	-3.00099
32	CC_13	461	461.5	6.0845	8.16451	3.11352	remains	1	-3.02273
32	CC_13	481	480.7	4.61512	6.75693	0.832909	remains	1	-5.83496
33	CC_06	140	139.7	8.93538	10.6735	6.21661	remains	0	1.66429
33	CC_20	269	268.8	9.03979	10.7809	6.21661	remains	0	1.79096
33	CC_10	391	390.3	9.00147	10.8411	6.21661	remains	1	1.80529
33	CC_10	403	402.8	8.78386	10.5974	6.21661	remains	1	1.5292
33	CC_08	187	186.5	9.15768	11.0452	6.21661	remains	0	2.02122
33	CC_11	510	510.3	8.12207	10.2045	6.10725	remains	0	0.849835
33	CC_18	361	360.7	9.30347	11.1547	6.21661	remains	0	2.17337
33	CC_07	459	459	8.91999	10.8753	6.21661	remains	0	1.77846
33	CC_01	156	155.6	7.74846	9.5669	6.21661	remains	0	0.29449
33	CC_03	380	380	8.23324	10.1358	6.21661	remains	1	0.925364
33	CC_03	382	381.8	7.794	9.69449	5.97914	remains	1	0.285163
33	CC_13	481	480.6	6.46147	8.50694	3.80221	remains	0	-2.26299
34	CC_06	136	135.5	7.73587	9.47409	6.21661	remains	1	0.230472
34	CC_06	140	139.7	7.80588	9.5657	6.21661	remains	1	0.327352
34	CC_20	269	268.7	8.16934	9.84236	6.21661	remains	0	0.708837
34	CC_10	403	402.7	8.84765	10.6485	6.21661	remains	0	1.59773
34	CC_08	177	176.8	8.94298	10.6381	6.21661	remains	1	1.64712
34	CC_08	187	186.8	7.8501	9.56871	6.21661	remains	1	0.355057
34	CC_11	506	505.5	7.16935	9.23142	4.81462	remains	0	-0.921249
34	CC_18	361	360.7	8.25453	10.0704	6.21661	remains	1	0.897878
34	CC_18	367	366.4	8.08856	9.88385	6.21661	remains	1	0.686914
34	CC_07	459	459	7.88721	9.84739	6.05091	remains	1	0.467436
34	CC_07	461	461.1	7.35947	9.41459	5.2133	remains	1	-0.507072
34	CC_01	156	155.6	7.52941	9.32215	5.98645	remains	0	-0.0933988
34	CC_03	380	380	7.60589	9.57484	5.585	remains	1	-0.0868848
34	CC_03	382	381.8	7.3518	9.26008	5.45104	remains	1	-0.491889
34	CC_13	481	480.6	6.56103	8.61087	3.94932	remains	0	-2.07078
36	CC_06	144	143.5	8.41117	10.2288	6.21661	remains	0	1.08619
36	CC_20	269	268.7	8.62659	10.2836	6.21661	remains	0	1.24568
36	CC_10	391	390.3	8.7974	10.6341	6.21661	remains	1	1.55954
36	CC_10	403	402.8	8.55872	10.4159	6.21661	remains	1	1.28674
36	CC_08	177	176.8	9.05334	10.8598	6.21661	remains	1	1.84705
36	CC_08	187	186.7	8.17019	9.88017	6.21661	remains	1	0.732415
36	CC_11	504	503.5	7.48099	9.56556	5.18794	remains	1	-0.355981
36	CC_11	510	510.2	7.07072	9.13863	4.5401	remains	1	-1.1672
36	CC_18	361	360.6	9.13648	10.93	6.21661	remains	0	1.93853
36	CC_07	461	461.1	8.19091	10.2197	6.21661	remains	0	0.951792
36	CC_01	156	155.6	7.20192	8.96329	5.52545	remains	0	-0.72506
36	CC_03	380	380	7.86096	9.75944	5.98821	remains	1	0.368328
36	CC_03	382	381.8	7.46794	9.30383	5.60175	remains	1	-0.324985
36	CC_13	481	480.6	6.91771	8.98695	4.4762	remains	0	-1.37994
37	CC_06	136	135.5	7.96797	9.66644	6.21661	remains	1	0.483659
37	CC_06	144	143.6	7.94414	9.82715	6.21661	remains	1	0.567821
37	CC_20	269	268.7	8.34617	10.0325	6.21661	remains	0	0.928318
37	CC_10	403	402.7	8.9638	10.8015	6.21661	remains	0	1.75908
37	CC_08	187	186.8	8.87668	10.5823	6.21661	remains	0	1.57429
37	CC_11	506	505.4	7.26473	9.34984	4.85904	remains	1	-0.771869
37	CC_11	510	510.2	6.96319	9.04393	4.32546	remains	1	-1.39083
37	CC_18	358	357.7	8.81596	10.6557	6.21661	remains	0	1.58356
37	CC_07	461	461	7.18463	9.17337	4.9287	remains	1	-0.893051
37	CC_07	464	463.8	7.12044	9.13043	4.94521	remains	1	-0.948892
37	CC_01	156	155.7	6.94505	8.70384	5.14866	remains	1	-1.21435
37	CC_01	165	165.3	6.63463	8.37908	4.72117	remains	1	-1.79914
37	CC_03	380	379.7	7.77191	9.89596	5.1625	remains	0	0.00367901
37	CC_13	481	480.5	5.96615	8.01895	2.93916	remains	0	-3.26441
38	CC_06	136	136.1	7.98378	9.69462	6.21661	remains	0	0.510109
38	CC_20	269	268.7	8.02388	9.71093	6.21661	remains	0	0.543526
38	CC_10	403	402.8	8.63799	10.5102	6.21661	remains	0	1.39068
38	CC_08	185	184.7	8.02388	9.75626	6.21661	remains	1	0.571196
38	CC_08	187	186.7	7.90875	9.65976	6.21661	remains	1	0.444943
38	CC_11	506	505.5	6.86171	8.98732	4.06389	remains	1	-1.61016
38	CC_11	508	508.5	6.66313	8.78936	3.73767	remains	1	-2.00357
38	CC_18	358	357.7	7.83201	9.69233	6.21661	remains	1	0.419939
38	CC_18	361	360.7	7.88307	9.75016	6.21661	remains	1	0.485104
38	CC_07	459	459	7.39265	9.38118	5.22789	remains	1	-0.50106
38	CC_07	461	461.1	7.02643	9.06716	4.67656	remains	1	-1.17131
38	CC_01	156	155.6	6.54965	8.36567	4.51852	remains	0	-1.9542
38	CC_03	380	380	7.21744	9.12326	4.95442	remains	1	-0.892115
38	CC_03	382	381.8	6.86485	8.77756	4.67376	remains	1	-1.44396
38	CC_13	461	461.5	7.74846	9.78948	5.79118	remains	0	0.22639
39	CC_06	136	136.1	8.24091	9.94535	6.21661	remains	0	0.813577
39	CC_20	269	268.7	8.14584	9.84935	6.21661	remains	0	0.69936
39	CC_10	403	402.7	8.75763	10.626	6.21661	remains	0	1.53136
39	CC_08	177	176.7	8.64471	10.3255	6.21661	remains	1	1.28187
39	CC_08	187	186.7	7.55747	9.27884	6.06912	remains	1	-0.0637836
39	CC_11	506	505.4	6.81454	8.92439	4.06389	remains	1	-1.67616
39	CC_11	510	510.2	6.59578	8.69801	3.61092	remains	1	-2.1595
39	CC_18	361	360.6	8.50188	10.3452	6.21661	remains	0	1.21031
39	CC_07	461	461	7.7111	9.75528	5.6747	remains	0	0.127809
39	CC_01	156	155.5	6.68336	8.47136	4.71223	remains	1	-1.71859
39	CC_01	165	165.2	6.23637	7.98956	4.07923	remains	1	-2.57767
39	CC_03	380	380	7.73325	9.69005	5.84499	remains	0	0.182593
39	CC_13	467	467.2	5.90263	7.93559	2.8094	remains	1	-3.41467
39	CC_13	477	476.7	5.99645	8.08733	2.9069	remains	1	-3.22041
3	CC_06	146	145.5	7.65492	9.49175	5.88444	fresh	0	0.0346393
3	CC_20	269	268.8	9.06728	10.7971	6.21661	fresh	0	1.81692
3	CC_10	403	402.6	8.97967	10.973	6.21661	fresh	0	1.87302
3	CC_08	177	176.8	9.1772	11.1089	6.21661	fresh	1	2.07154
3	CC_08	187	186.8	8.42924	10.1285	6.21661	fresh	1	1.03552
3	CC_11	502	501.3	7.73193	9.80378	5.59879	fresh	1	0.133207
3	CC_11	506	505.4	7.50274	9.579	5.2528	fresh	1	-0.303963
3	CC_18	358	357.7	8.72972	10.5582	6.21661	fresh	1	1.47361
3	CC_18	361	360.6	8.644	10.4858	6.21661	fresh	1	1.37925
3	CC_07	461	461.1	8.50755	10.5301	6.21661	fresh	0	1.32651
3	CC_01	156	155.6	8.55834	10.2999	6.21661	fresh	0	1.21567
3	CC_03	380	379.9	8.07931	10.0515	6.04429	fresh	1	0.701213
3	CC_03	382	381.8	7.75061	9.67866	5.82305	fresh	1	0.175277
3	CC_13	461	461.5	7.71691	9.73861	5.75321	fresh	1	0.158675
3	CC_13	467	467.3	6.4552	8.44998	3.77735	fresh	1	-2.31334
40	CC_06	140	139.8	8.15852	9.90449	6.21661	remains	1	0.740435
40	CC_06	144	143.7	8.00903	9.83761	6.21661	remains	1	0.612171
40	CC_20	269	268.7	8.59193	10.2919	6.21661	remains	0	1.23044
40	CC_10	403	402.7	8.63213	10.5029	6.21661	remains	0	1.38279
40	CC_08	177	176.8	9.02232	10.7421	6.21661	remains	1	1.75702
40	CC_08	187	186.8	8.01928	9.73477	6.21661	remains	1	0.55539
40	CC_11	506	505.3	6.92756	9.01286	4.26268	remains	0	-1.46073
40	CC_18	361	360.6	8.23271	10.0925	6.21661	remains	1	0.898575
40	CC_18	367	366.4	7.97522	9.84475	6.21661	remains	1	0.596746
40	CC_07	459	458.9	7.8774	9.86449	5.92746	remains	1	0.41294
40	CC_07	461	461	7.46049	9.51111	5.2933	remains	1	-0.350698
40	CC_01	156	155.6	7.9452	9.68409	6.21661	remains	0	0.481114
40	CC_03	380	379.9	7.67833	9.59301	5.66539	remains	1	0.00512227
40	CC_03	382	381.8	7.30854	9.22828	5.30926	remains	1	-0.604585
40	CC_13	461	461.3	7.29029	9.33477	5.0186	remains	1	-0.689612
40	CC_13	481	480.5	6.06379	8.16394	3.03495	remains	1	-3.07287
41	CC_06	136	136.1	9.1062	10.9517	6.21661	remains	0	1.93403
41	CC_20	269	268.7	8.82232	10.4928	6.21661	remains	0	1.48788
41	CC_10	403	402.7	8.9703	10.9269	6.21661	remains	0	1.83939
41	CC_08	177	176.7	9.1644	11.0932	6.21661	remains	1	2.05448
41	CC_08	187	186.7	8.34972	10.1015	6.21661	remains	1	0.972532
41	CC_11	506	505.4	7.46851	9.5883	5.01463	remains	1	-0.432502
41	CC_11	508	508.4	7.21964	9.3848	4.63084	remains	1	-0.886317
41	CC_18	358	357.6	8.67965	10.5244	6.21661	remains	1	1.42372
41	CC_18	361	360.6	8.55372	10.365	6.21661	remains	1	1.25274
41	CC_07	459	459	8.28274	10.3082	6.21661	remains	1	1.05953
41	CC_07	461	461.1	7.86711	9.9167	5.9162	remains	1	0.433396
41	CC_01	156	155.5	8.16565	9.95042	6.21661	remains	0	0.772645
41	CC_03	380	380	8.42002	10.3777	6.21661	remains	0	1.18227
41	CC_13	461	461.4	7.72223	9.74185	5.68528	remains	1	0.131199
41	CC_13	467	467.3	6.38519	8.44269	3.62966	remains	1	-2.42956
42	CC_06	136	135.5	8.15651	9.87822	6.21661	remains	0	0.723228
42	CC_20	269	268.8	8.63586	10.2809	6.21661	remains	0	1.24942
42	CC_10	403	402.8	8.87989	10.69	6.21661	remains	0	1.64192
42	CC_08	185	184.8	8.30746	10.0438	6.21661	remains	1	0.912611
42	CC_08	187	186.8	8.12415	9.90529	6.21661	remains	1	0.72082
42	CC_11	506	505.4	7.26193	9.38059	4.89635	remains	1	-0.736851
42	CC_11	510	510.3	6.89972	9.02136	4.31482	remains	1	-1.44683
42	CC_18	358	357.7	8.90273	10.7212	6.21661	remains	0	1.67429
42	CC_07	459	459	8.0369	10.0387	6.21661	remains	1	0.751206
42	CC_07	461	461	7.61283	9.60535	5.63121	remains	1	-0.0420451
42	CC_01	156	155.6	7.5999	9.36683	6.11744	remains	0	0.0379147
42	CC_03	380	380	7.63337	9.59097	5.6647	remains	1	-0.0227581
42	CC_03	382	381.8	7.47193	9.37076	5.64545	remains	1	-0.260845
42	CC_13	477	476.7	6.62804	8.67266	4.13035	remains	1	-1.90706
42	CC_13	481	480.6	6.03787	8.08672	3.11352	remains	1	-3.0975
43	CC_06	136	136.2	8.23138	9.93996	6.21661	remains	1	0.804711
43	CC_06	140	139.7	8.04879	9.75973	6.21661	remains	1	0.587885
43	CC_20	269	268.8	8.55545	10.2327	6.21661	remains	0	1.17297
43	CC_10	391	390.3	8.50208	10.3301	6.21661	remains	1	1.20123
43	CC_10	403	402.8	8.34332	10.1863	6.21661	remains	1	1.02054
43	CC_08	185	184.8	8.32215	10.0692	6.21661	remains	1	0.936684
43	CC_08	187	186.8	8.24696	9.95223	6.21661	remains	1	0.821314
43	CC_11	506	505.3	7.17931	9.26851	4.65014	remains	1	-0.971638
43	CC_11	510	510.2	6.82437	8.96776	4.08933	remains	1	-1.63174
43	CC_18	358	357.8	8.34759	10.1907	6.21661	remains	1	1.02572
43	CC_18	361	360.6	8.13593	9.97785	6.21661	remains	1	0.77201
43	CC_07	459	459	7.77863	9.80389	5.83744	remains	1	0.275013
43	CC_07	461	461	7.48437	9.49115	5.3968	remains	1	-0.299292
43	CC_01	161	161.4	7.07581	8.80642	5.32447	remains	0	-0.990946
43	CC_03	380	380	7.70706	9.61587	5.73172	remains	1	0.0676894
43	CC_03	382	381.9	7.28276	9.22414	5.28219	remains	1	-0.635168
43	CC_13	481	480.6	6.04025	8.09743	2.98062	remains	0	-3.15328
44	CC_06	136	136.1	8.25894	9.96223	6.21661	remains	1	0.834426
44	CC_06	140	139.7	7.99294	9.72442	6.21661	remains	1	0.533663
44	CC_20	269	268.8	8.31238	9.9915	6.21661	remains	0	0.883554
44	CC_10	403	402.6	8.95648	10.874	6.21661	remains	0	1.79905
44	CC_08	177	176.8	9.17771	10.9847	6.21661	remains	0	1.99601
44	CC_11	506	505.3	7.15305	9.25043	4.56954	remains	1	-1.03668
44	CC_11	510	510.2	6.91572	8.99057	4.24992	remains	1	-1.48738
44	CC_18	358	357.7	8.27283	10.1237	6.21661	remains	1	0.941146
44	CC_18	361	360.6	8.20193	10.0148	6.21661	remains	1	0.833175
44	CC_07	461	461	7.90175	9.93634	6.01543	remains	0	0.513223
44	CC_01	156	155.6	7.61283	9.39757	6.11677	remains	0	0.0639227
44	CC_03	378	378	7.63385	9.70339	5.3038	remains	1	-0.126881
44	CC_03	380	380	7.45008	9.31758	5.50126	remains	1	-0.375223
44	CC_13	481	480.6	6.70441	8.77648	4.13836	remains	0	-1.79517
45	CC_06	140	139.7	7.87816	9.61541	6.21661	remains	0	0.399969
45	CC_20	269	268.8	7.40062	9.08602	5.94437	remains	1	-0.333049
45	CC_20	272	271.8	7.33433	9.0187	5.84846	remains	1	-0.458913
45	CC_10	403	402.8	8.90585	10.7393	6.21661	remains	0	1.68719
45	CC_08	185	184.8	8.19919	9.92265	6.21661	remains	1	0.775316
45	CC_08	187	186.8	8.07122	9.80582	6.21661	remains	1	0.629139
45	CC_11	506	505.4	7.08087	9.20663	4.5931	remains	1	-1.09435
45	CC_11	510	510.3	6.95177	9.04026	4.36691	remains	1	-1.37987
45	CC_18	358	357.7	8.03463	9.88012	6.21661	remains	1	0.653091
45	CC_18	361	360.7	8.04495	9.88644	6.21661	remains	1	0.662987
45	CC_07	459	459.1	7.62852	9.59336	5.66816	remains	1	-0.0224788
45	CC_07	461	461.1	7.22911	9.17895	5.08389	remains	1	-0.789214
45	CC_01	156	155.7	7.05272	8.84808	5.30777	remains	0	-0.987031
45	CC_03	380	380	7.38088	9.2885	5.26579	remains	1	-0.546346
45	CC_03	382	381.9	7.09506	9.01809	5.06449	remains	1	-0.975123
45	CC_13	461	461.5	7.52941	9.53496	5.56834	remains	1	-0.163959
45	CC_13	481	480.7	5.95842	8.00269	2.99573	remains	1	-3.25173
46	CC_06	136	136.1	8.35279	10.0481	6.21661	remains	0	0.941722
46	CC_20	269	268.7	8.1778	9.86204	6.21661	remains	0	0.725802
46	CC_10	403	402.8	8.95674	10.7929	6.21661	remains	0	1.7497
46	CC_08	177	176.7	8.73311	10.42	6.21661	remains	1	1.39123
46	CC_08	187	186.4	8.52437	10.2162	6.21661	remains	1	1.14473
46	CC_11	506	505.4	7.2428	9.34967	4.74057	remains	1	-0.841602
46	CC_11	508	508.4	6.97448	9.08659	4.30136	remains	1	-1.36974
46	CC_18	361	360.7	8.77122	10.6322	6.21661	remains	0	1.54309
46	CC_07	459	459	7.62217	9.65727	5.58237	remains	1	-0.0283064
46	CC_07	461	461.1	7.20117	9.23679	4.99856	remains	1	-0.811164
46	CC_01	165	165.2	6.56386	8.28096	4.65396	remains	0	-1.93266
46	CC_03	380	380	7.58325	9.48896	5.57177	remains	1	-0.1589
46	CC_03	382	381.8	7.09838	9.02786	4.88658	remains	1	-1.05252
47	CC_06	136	136	8.18591	9.89858	6.21661	remains	0	0.752849
47	CC_20	269	268.7	8.24144	9.94703	6.21661	remains	0	0.814909
47	CC_10	403	402.7	8.84434	10.7225	6.21661	remains	0	1.64096
47	CC_08	177	176.7	8.95325	10.6463	6.21661	remains	1	1.65813
47	CC_08	187	186.7	7.88721	9.60945	6.21661	remains	1	0.40163
47	CC_11	506	505.4	7.03703	9.13788	4.44852	remains	1	-1.23128
47	CC_11	510	510.2	6.68211	8.78232	3.7542	remains	1	-1.98884
47	CC_18	358	357.6	8.81314	10.656	6.21661	remains	0	1.58211
47	CC_07	461	461	7.93666	9.97785	6.02972	remains	0	0.565841
47	CC_01	156	155.5	6.82329	8.58373	4.96215	remains	1	-1.44832
47	CC_01	165	165.2	6.51767	8.26307	4.52504	remains	1	-2.03241
47	CC_03	382	381.7	7.95472	9.81504	6.21661	remains	0	0.566622
47	CC_13	481	480.5	6.08677	8.19451	3.06339	remains	0	-3.02712
48	CC_06	136	136	9.02786	10.7827	6.21661	remains	0	1.78507
48	CC_20	269	268.7	8.04173	9.73477	6.21661	remains	1	0.568522
48	CC_20	272	271.7	7.86978	9.56648	6.21661	remains	1	0.365203
48	CC_10	403	402.8	8.91771	10.7951	6.21661	remains	0	1.7282
48	CC_08	177	176.8	8.87919	10.591	6.21661	remains	1	1.58109
48	CC_08	187	186.4	8.62909	10.3352	6.21661	remains	1	1.27865
48	CC_11	510	510.2	6.86066	9.01213	4.00186	remains	0	-1.62536
48	CC_18	358	357.7	8.22336	10.0884	6.21661	remains	1	0.890652
48	CC_18	361	360.6	8.11672	9.94492	6.21661	remains	1	0.740663
48	CC_07	461	461.1	8.15995	10.1955	6.21661	remains	0	0.918931
48	CC_01	156	155.5	7.93093	9.69314	6.21661	remains	0	0.478287
48	CC_03	380	379.6	7.73061	9.68527	5.80934	remains	1	0.161045
48	CC_03	382	381.8	7.31588	9.26417	5.3137	remains	1	-0.576255
48	CC_13	467	467.3	6.2653	8.32966	3.49953	remains	1	-2.63108
48	CC_13	481	480.6	5.93754	8.01928	2.76632	remains	1	-3.36382
49	CC_06	136	136.1	8.84621	10.5264	6.21661	remains	0	1.52233
49	CC_20	269	268.7	9.02425	10.702	6.21661	remains	0	1.73368
49	CC_10	403	402.6	8.87389	10.8786	6.21661	remains	0	1.75353
49	CC_08	185	184.7	8.85951	10.6297	6.21661	remains	1	1.59317
49	CC_08	187	186.7	8.77215	10.5416	6.21661	remains	1	1.48832
49	CC_11	506	505.4	7.36581	9.44565	5.03955	remains	1	-0.567708
49	CC_11	510	510.2	7.16472	9.25177	4.6171	remains	1	-1.00624
49	CC_18	361	360.5	9.2751	11.1173	6.21661	remains	0	2.13391
49	CC_07	459	459	7.88983	9.80912	5.75985	remains	1	0.306055
49	CC_07	461	461.1	7.9363	10.0234	5.86278	remains	1	0.513394
49	CC_01	156	155.5	8.28425	10.043	6.21661	remains	0	0.898532
49	CC_03	382	381.8	8.38503	10.3014	6.21661	remains	0	1.1152
49	CC_13	461	461.3	7.85709	9.85398	5.92986	remains	1	0.3958
49	CC_13	481	480.5	6.39359	8.46337	3.67377	remains	1	-2.39087
4	CC_06	136	135.4	8.33495	10.0613	6.21661	fresh	0	0.939343
4	CC_20	263	262.6	8.23642	9.90519	6.21661	fresh	1	0.786432
4	CC_20	269	268.6	8.18396	9.85807	6.21661	fresh	1	0.726982
4	CC_10	403	402.7	8.60135	10.4392	6.21661	fresh	0	1.32591
4	CC_08	185	184.8	8.20604	10.0811	6.21661	fresh	0	0.876064
4	CC_11	510	510.2	7.52456	9.66371	5.17897	fresh	0	-0.274888
4	CC_18	358	357.7	7.84228	9.66599	6.21661	fresh	1	0.409862
4	CC_18	361	360.6	8.12445	9.93489	6.21661	fresh	1	0.739064
4	CC_07	461	460.9	7.45876	9.46087	5.42098	fresh	0	-0.321167
4	CC_01	156	155.6	7.26263	9.04026	5.62402	fresh	1	-0.5953
4	CC_01	165	165.2	6.90776	8.66871	5.12337	fresh	1	-1.26974
4	CC_03	380	379.9	8.12534	10.0111	6.21661	fresh	0	0.786097
4	CC_13	481	480.6	5.94542	8.01928	3.00072	fresh	0	-3.24682
50	CC_06	136	135.5	8.17301	9.89086	6.21661	remains	0	0.740594
50	CC_20	269	268.7	8.60667	10.2633	6.21661	remains	0	1.22161
50	CC_10	403	402.7	8.83098	10.6415	6.21661	remains	0	1.58371
50	CC_08	187	186.8	8.87878	10.6571	6.21661	remains	0	1.62121
50	CC_11	506	505.4	7.24637	9.31127	4.91265	remains	0	-0.780447
50	CC_18	358	357.7	8.38412	10.1863	6.21661	remains	1	1.04445
50	CC_18	361	360.6	8.18004	9.97887	6.21661	remains	1	0.798434
50	CC_07	459	458.9	8.46464	10.4469	6.21661	remains	0	1.25062
50	CC_01	156	155.6	7.11639	8.90721	5.37017	remains	1	-0.883773
50	CC_01	165	165.2	6.68461	8.44419	4.77996	remains	1	-1.70197
50	CC_03	378	378.1	7.64826	9.52069	5.75384	remains	1	-0.0142041
50	CC_03	380	379.9	7.4055	9.27753	5.45532	remains	1	-0.447774
50	CC_13	461	461.3	7.58376	9.54681	5.63408	remains	1	-0.0934139
50	CC_13	467	467.2	6.02587	8.04815	3.13983	remains	1	-3.11545
51	CC_06	140	139.7	8.20904	9.96289	6.21661	remains	0	0.805637
51	CC_20	269	268.7	7.73368	9.38312	6.21661	remains	1	0.17366
51	CC_20	272	271.7	7.92008	9.58018	6.21661	remains	1	0.402991
51	CC_10	403	402.7	8.89645	10.7014	6.21661	remains	0	1.65859
51	CC_08	187	186.5	9.01894	10.9035	6.21661	remains	0	1.85358
51	CC_11	510	510.1	7.63723	9.71008	5.3799	remains	0	-0.0843315
51	CC_18	361	360.6	8.90896	10.7076	6.21661	remains	0	1.66965
51	CC_07	459	458.9	7.76726	9.72508	5.88388	remains	1	0.242522
51	CC_07	461	460.9	7.3601	9.35988	5.24702	remains	1	-0.523927
51	CC_01	156	155.6	7.62315	9.37619	6.06332	remains	0	0.0312844
51	CC_03	380	379.9	7.72312	9.68128	5.80121	remains	1	0.150328
51	CC_03	382	381.8	7.17319	9.07131	5.12634	remains	1	-0.867281
51	CC_13	461	461.3	7.57815	9.57297	5.6355	remains	1	-0.080045
51	CC_13	481	480.4	5.9108	7.95788	2.64617	remains	1	-3.47455
52	CC_06	136	135.5	7.93021	9.62931	6.21661	remains	1	0.438906
52	CC_06	144	143.7	7.9413	9.81956	6.21661	remains	1	0.561529
52	CC_20	269	268.8	8.36544	10.0375	6.21661	remains	0	0.942642
52	CC_10	391	390.3	8.73101	10.5511	6.21661	remains	1	1.47006
52	CC_10	403	402.8	8.43945	10.2755	6.21661	remains	1	1.13127
52	CC_08	187	186.5	9.04558	10.9501	6.21661	remains	0	1.89761
52	CC_11	508	508.4	7.32909	9.42149	4.56122	remains	1	-0.833272
52	CC_11	510	510.3	7.0934	9.22266	4.40916	remains	1	-1.16542
52	CC_18	358	357.7	8.37309	10.1682	6.21661	remains	1	1.02691
52	CC_18	361	360.6	8.38572	10.1837	6.21661	remains	1	1.04378
52	CC_07	461	461.1	8.15966	10.1886	6.21661	remains	0	0.91451
52	CC_01	165	165.3	6.60394	8.36614	4.7023	remains	0	-1.83404
52	CC_03	380	380	8.18786	10.0896	6.21661	remains	0	0.870593
52	CC_13	461	461.4	7.71289	9.71836	5.71933	remains	1	0.12772
52	CC_13	481	480.6	6.18826	8.30795	3.28091	remains	1	-2.79421
53	CC_06	136	136.2	8.26796	9.9567	6.21661	remains	0	0.836327
53	CC_20	269	268.7	7.50329	9.18636	6.08768	remains	1	-0.143034
53	CC_20	272	271.7	7.57558	9.24532	6.20597	remains	1	-0.0080355
53	CC_10	403	402.8	8.92745	10.778	6.21661	remains	0	1.72345
53	CC_08	177	176.8	8.74544	10.4086	6.21661	remains	1	1.39152
53	CC_08	187	186.5	8.53385	10.2314	6.21661	remains	1	1.15954
53	CC_11	510	510.2	7.57456	9.64523	5.27862	remains	0	-0.209137
53	CC_18	358	357.7	8.01036	9.85582	6.21661	remains	1	0.624061
53	CC_18	367	366.4	7.90655	9.70601	6.21661	remains	1	0.471886
53	CC_07	459	458.9	7.37588	9.36031	5.34711	remains	1	-0.466449
53	CC_07	464	463.8	7.01121	8.97954	4.75531	remains	1	-1.19594
53	CC_01	156	155.6	7.6004	9.38589	6.05397	remains	0	0.0194116
53	CC_03	378	377.9	7.11314	9.2364	4.32148	remains	1	-1.18753
53	CC_03	382	381.8	7.0639	9.00724	5.0186	remains	1	-1.02197
53	CC_13	461	461.4	7.35372	9.36512	5.2575	remains	1	-0.519441
53	CC_13	481	480.4	5.56452	7.85322	1.16315	remains	1	-4.45205
54	CC_06	136	136.2	8.1834	9.89045	6.21661	remains	0	0.746422
54	CC_20	269	268.8	7.42357	9.13648	5.94017	remains	1	-0.290841
54	CC_20	272	271.7	7.43721	9.15715	5.94568	remains	1	-0.267602
54	CC_10	403	402.8	8.67437	10.5404	6.21661	remains	0	1.43039
54	CC_08	187	186.5	8.46968	10.1806	6.21661	remains	0	1.09097
54	CC_11	506	505.5	6.72022	8.82512	3.92986	remains	1	-1.8562
54	CC_11	510	510.3	6.56386	8.71703	3.627	remains	1	-2.15886
54	CC_18	358	357.7	7.79152	9.64147	6.2112	remains	1	0.362614
54	CC_18	361	360.7	7.70256	9.51797	6.12403	remains	1	0.193385
54	CC_07	459	459	7.88796	9.92667	5.97635	remains	0	0.480517
54	CC_01	161	161.5	6.84694	8.57791	5.04857	remains	0	-1.3966
54	CC_03	378	378	6.99302	9.09111	4.29729	remains	1	-1.35809
54	CC_03	382	381.9	6.88141	8.82996	4.66908	remains	1	-1.40453
54	CC_13	481	480.6	6.33328	8.4105	3.37417	remains	0	-2.60207
55	CC_06	144	143.6	7.78863	9.59812	6.21661	remains	0	0.337044
55	CC_20	269	268.7	7.42476	9.1288	5.95168	remains	1	-0.289307
55	CC_20	272	271.7	7.5761	9.28257	6.15634	remains	1	-0.00879322
55	CC_10	403	402.8	8.51258	10.386	6.21661	remains	0	1.24147
55	CC_08	187	186.5	8.46527	10.326	6.21661	remains	0	1.17718
55	CC_11	506	505.4	6.69332	8.80852	3.83298	remains	1	-1.92852
55	CC_11	510	510.2	6.39693	8.50167	3.30322	remains	1	-2.5432
55	CC_18	358	357.7	7.73849	9.58487	6.14268	remains	1	0.264183
55	CC_18	361	360.6	7.66388	9.50621	6.05866	remains	1	0.132239
55	CC_07	459	458.9	7.23993	9.28934	4.96981	remains	1	-0.770196
55	CC_07	461	461	6.85961	8.95609	4.35543	remains	1	-1.49066
55	CC_01	156	155.6	7.16935	8.95558	5.44587	remains	0	-0.786972
55	CC_03	380	379.6	7.14598	9.12728	4.8683	remains	1	-0.972745
55	CC_03	382	381.8	6.67077	8.6125	4.25845	remains	1	-1.85737
55	CC_13	461	461.4	6.91374	8.9717	4.47164	remains	1	-1.39376
55	CC_13	481	480.8	5.34711	7.60887	1.56862	remains	1	-4.53398
56	CC_06	136	136.2	8.897	10.5902	6.21661	remains	0	1.591
56	CC_20	269	268.7	8.53719	10.2218	6.21661	remains	0	1.15564
56	CC_10	403	402.8	8.51639	10.3607	6.21661	remains	0	1.22824
56	CC_08	177	176.8	8.77369	10.4899	6.21661	remains	1	1.45762
56	CC_08	187	186.7	7.53102	9.32599	5.98896	remains	1	-0.0889113
56	CC_11	510	510.2	6.58479	8.73745	3.66612	remains	0	-2.11538
56	CC_18	358	357.7	8.07371	9.91245	6.21661	remains	1	0.695689
56	CC_18	367	366.4	7.92949	9.77395	6.21661	remains	1	0.526776
56	CC_07	459	458.9	7.85748	9.8739	5.96947	remains	1	0.427183
56	CC_07	461	461	7.20638	9.23883	4.98086	remains	1	-0.815358
56	CC_01	156	155.6	7.69074	9.45234	6.21661	remains	0	0.190802
56	CC_03	382	381.7	7.85941	9.77144	6.1794	remains	0	0.466414
56	CC_13	461	461.3	7.24351	9.30419	5.03825	remains	1	-0.726219
56	CC_13	481	480.6	5.97381	8.06401	2.98062	remains	1	-3.21255
57	CC_06	136	136.1	8.90354	10.616	6.21661	remains	0	1.61059
57	CC_20	269	268.7	8.95196	10.6327	6.21661	remains	0	1.64908
57	CC_10	403	402.6	8.83448	10.8423	6.21661	remains	0	1.70833
57	CC_08	187	186.4	9.10008	10.9961	6.21661	remains	0	1.95758
57	CC_11	506	505.3	7.35564	9.49785	4.87443	remains	1	-0.620959
57	CC_11	510	510.2	7.05186	9.201	4.43675	remains	1	-1.18972
57	CC_18	361	360.6	9.19513	11.0475	6.21661	remains	0	2.04454
57	CC_07	459	458.9	8.74576	10.7617	6.21661	remains	0	1.6072
57	CC_01	156	155.5	7.54908	9.32367	5.98695	remains	1	-0.0807209
57	CC_01	165	165.1	7.1025	8.88253	5.36457	remains	1	-0.909648
57	CC_03	380	379.6	8.03073	10.0015	6.17815	remains	1	0.706484
57	CC_03	382	381.7	7.51589	9.47968	5.3877	remains	1	-0.29222
57	CC_13	461	461.3	7.80384	9.81956	5.79788	remains	1	0.280363
57	CC_13	477	476.7	6.68336	8.76686	4.05526	remains	1	-1.8532
58	CC_06	136	136.1	8.38891	10.0938	6.21661	remains	1	0.990778
58	CC_06	144	143.6	8.08024	9.9345	6.21661	remains	1	0.712967
58	CC_20	272	271.6	8.77137	10.4452	6.21661	remains	0	1.42898
58	CC_10	403	402.7	8.99069	10.8574	6.21661	remains	0	1.80893
58	CC_08	177	176.8	8.97715	10.7002	6.21661	remains	1	1.70505
58	CC_08	185	184.8	8.0356	9.76043	6.21661	remains	1	0.580594
58	CC_11	510	510.2	6.92952	8.99392	4.34899	remains	0	-1.42977
58	CC_18	358	357.7	8.27767	10.1024	6.21661	remains	1	0.930959
58	CC_18	361	360.6	8.32337	10.0976	6.21661	remains	1	0.954732
58	CC_07	461	461	7.60788	9.64134	5.53851	remains	1	-0.0674157
58	CC_07	464	463.8	7.36645	9.35227	5.27964	remains	1	-0.509221
58	CC_01	156	155.6	7.17242	8.95506	5.50858	remains	1	-0.755425
58	CC_01	165	165.2	6.73459	8.43033	4.98086	remains	1	-1.58487
58	CC_03	380	380.1	7.94023	9.98461	6.02345	remains	0	0.569042
5	CC_06	144	143.6	8.65765	10.4336	6.21661	fresh	0	1.35543
5	CC_20	269	268.7	9.03872	10.7745	6.21661	fresh	0	1.78639
5	CC_10	403	402.6	9.00749	10.9785	6.21661	fresh	0	1.89268
5	CC_08	187	186.8	9.13551	11.0132	6.21661	fresh	0	1.98873
5	CC_11	510	510.2	7.74197	9.83521	5.52505	fresh	0	0.122911
5	CC_18	358	357.6	9.11019	10.9601	6.21661	fresh	0	1.94153
5	CC_07	459	458.9	8.55507	10.5829	6.21661	fresh	0	1.38652
5	CC_01	156	155.6	8.1628	9.98165	6.21661	fresh	0	0.790046
5	CC_03	380	379.9	7.78156	9.7395	5.67229	fresh	1	0.158236
5	CC_03	382	381.7	7.35308	9.4132	4.86059	fresh	1	-0.680767
5	CC_13	461	461.3	8.10349	10.1092	6.21661	fresh	0	0.833214
63	CC_06	140	139.7	7.83597	9.59642	6.21661	remains	0	0.363705
63	CC_20	272	271.6	8.47324	10.1776	6.21661	remains	0	1.09127
63	CC_10	400	399.9	8.12681	10.0202	6.21661	remains	1	0.792555
63	CC_10	403	402.7	8.13065	10.0192	6.21661	remains	1	0.794146
63	CC_08	177	176.8	8.90721	10.6087	6.21661	remains	1	1.60824
63	CC_08	185	184.8	7.9248	9.63541	6.21661	remains	1	0.439464
63	CC_11	510	510.2	7.29912	9.44589	4.8227	remains	0	-0.710545
63	CC_18	358	357.7	8.079	9.94107	6.21661	remains	1	0.716253
63	CC_18	361	360.6	7.95683	9.8111	6.21661	remains	1	0.565447
63	CC_07	461	460.9	8.07589	10.0996	6.18291	remains	0	0.795047
63	CC_01	156	155.5	7.45182	9.21573	5.87296	remains	0	-0.258161
63	CC_03	380	379.7	7.8336	10.0732	5.41566	remains	0	0.269332
63	CC_13	461	461.3	7.58832	9.60198	5.49553	remains	1	-0.123496
63	CC_13	471	470.8	6.83841	8.87038	4.33205	remains	1	-1.5666
6	CC_06	136	135.5	8.54656	10.27	6.21661	fresh	0	1.19057
6	CC_20	269	268.8	8.96559	10.6639	6.21661	fresh	0	1.6761
6	CC_10	403	402.8	9.03253	10.9692	6.21661	fresh	0	1.90166
6	CC_08	187	186.9	9.03515	10.8415	6.21661	fresh	0	1.8252
6	CC_11	506	505.4	7.29029	9.46591	4.7265	fresh	1	-0.749606
6	CC_11	510	510.3	6.92461	9.09471	4.12875	fresh	1	-1.47671
6	CC_18	361	360.8	8.91892	10.7886	6.21661	fresh	0	1.72496
6	CC_07	461	461	8.10077	10.1575	6.07535	fresh	0	0.793381
6	CC_01	156	155.6	7.53636	9.38564	5.73915	fresh	0	-0.169145
6	CC_03	380	379.7	7.93702	11.0328	4.62497	fresh	0	0.536535
6	CC_13	481	480.7	6.79906	8.88225	4.15418	fresh	0	-1.66765
7	CC_06	136	136.1	9.01578	10.7497	6.21661	fresh	0	1.75786
7	CC_20	269	268.7	8.53425	10.2481	6.21661	fresh	0	1.16998
7	CC_10	403	402.7	8.5856	10.4684	6.21661	fresh	0	1.3345
7	CC_08	177	176.8	8.75132	10.4376	6.21661	fresh	1	1.41264
7	CC_08	187	186.8	7.74153	9.46669	6.21661	fresh	1	0.229267
7	CC_11	506	505.5	6.73815	8.8578	3.89182	fresh	1	-1.844
7	CC_11	510	510.3	6.38688	8.53346	3.23868	fresh	1	-2.56062
7	CC_18	358	357.7	8.47261	10.3639	6.21661	fresh	0	1.20464
7	CC_07	459	459	7.37776	9.43931	5.13815	fresh	1	-0.517316
7	CC_07	461	461.1	6.87936	8.91489	4.32678	fresh	1	-1.518
7	CC_01	156	155.5	7.32251	9.1202	5.63193	fresh	1	-0.507684
7	CC_01	165	165.2	6.95368	8.72745	5.13403	fresh	1	-1.2019
7	CC_03	380	380	7.2145	9.17544	4.74927	fresh	1	-0.96034
7	CC_03	382	381.8	6.84694	8.82952	4.2442	fresh	1	-1.62867
7	CC_13	481	480.6	5.47227	7.56941	1.94591	fresh	0	-4.30395
8	CC_06	140	139.7	9.02786	10.9669	6.21661	fresh	0	1.89753
8	CC_20	269	268.8	8.64453	10.3425	6.21661	fresh	1	1.29212
8	CC_20	272	271.8	8.59082	10.291	6.21661	fresh	1	1.22927
8	CC_10	403	402.7	8.85338	10.8843	6.21661	fresh	0	1.74505
8	CC_08	187	186.6	9.28712	11.2471	6.21661	fresh	0	2.22023
8	CC_11	506	505.4	7.42476	9.60035	4.91706	fresh	1	-0.497517
8	CC_11	510	510.3	7.07157	9.24184	4.34251	fresh	1	-1.19844
8	CC_18	358	357.7	8.45766	10.3344	6.21661	fresh	1	1.17787
8	CC_18	361	360.6	8.46968	10.3053	6.21661	fresh	1	1.16715
8	CC_07	459	459.1	7.92985	9.96114	5.84383	fresh	1	0.462529
8	CC_07	461	461.1	7.5224	9.59342	5.17048	fresh	1	-0.323124
8	CC_01	156	155.6	8.70732	10.5668	6.21661	fresh	0	1.46576
8	CC_03	380	379.9	7.7293	9.72943	5.37389	fresh	1	-0.0215504
8	CC_03	382	381.9	7.42297	9.43228	5.25227	fresh	1	-0.440438
8	CC_13	461	461.5	7.45819	9.53799	5.20401	fresh	1	-0.378454
8	CC_13	481	480.6	6.22059	8.31923	3.07269	fresh	1	-2.86825
9	CC_06	136	136.1	9.01189	10.7478	6.21661	fresh	0	1.75443
9	CC_20	269	268.7	9.01201	10.71	6.21661	fresh	0	1.73139
9	CC_10	403	402.7	9.09594	11.0582	6.21661	fresh	0	1.99309
9	CC_08	177	176.8	9.37373	11.2485	6.21661	fresh	0	2.27174
9	CC_11	506	505.3	7.36265	9.44762	4.9523	fresh	1	-0.610187
9	CC_11	510	510.2	7.16935	9.31443	4.61907	fresh	1	-0.964332
9	CC_18	361	360.6	9.19999	11.0793	6.21661	fresh	0	2.06679
9	CC_07	459	458.9	8.20276	10.2331	6.21661	fresh	1	0.966921
9	CC_07	461	461	7.78281	9.78442	5.7869	fresh	1	0.241341
9	CC_01	156	155.6	8.40626	10.2034	6.21661	fresh	0	1.06781
9	CC_03	380	379.6	7.91571	9.89414	6.0495	fresh	1	0.51197
9	CC_03	382	381.8	7.51969	9.43476	5.59508	fresh	1	-0.217983
9	CC_13	461	461.4	7.49554	9.52734	5.42539	fresh	1	-0.256959
9	CC_13	477	476.6	6.24804	8.27053	3.39115	fresh	1	-2.72924
